# Supplementary material for: Gut Microbiota Signatures Associate with Chemotherapy-Related Adverse Events in Breast Cancer Patients
Source: Cancers (Basel). 2025 Nov 26;17(23):3783. doi: 10.3390/cancers17233783 (PMC12691247; doi:10.3390/cancers17233783)
Supplement: Supplementary file 1 [file cancers-17-03783-s001.zip]

Archive with 1 entries (1 files):
- cancers-3971723-supplementary.pdf
